# Supplementary material for: Cross-Sectional Analysis of IL-6, TNF-α, Adiponectin, Leptin, and Klotho Serum Levels in Relation to BMI Among Overweight and Obese Children Aged 10–14 in La Rioja, Spain
Source: Children (Basel). 2025 Jan 14;12(1):89. doi: 10.3390/children12010089 (PMC11763806; doi:10.3390/children12010089)
Supplement: Supplementary file 1 [file children-12-00089-s001.zip]

Archive with 1 entries (1 files):
- children-3397990-supplementary.pdf
